# Supplementary material for: Sex-Specific Epigenetic Patterns in Endocannabinoid System Genes Following High-Altitude Exposure: An Exploratory Study
Source: Brain Sci. 2026 May 2;16(5):500. doi: 10.3390/brainsci16050500 (PMC13205093; doi:10.3390/brainsci16050500)
Supplement: Supplementary file 1 [file brainsci-16-00500-s001.zip]

Archive with 1 entries (1 files):
- brainsci-4201044-supplementary.pdf
